# Supplementary material for: Reducing Chemotherapy-Induced DNA Damage via nAChR-Mediated Redox Reprograming—A New Mechanism for SCLC Chemoresistance Boosted by Nicotine
Source: Cancers (Basel). 2022 May 2;14(9):2272. doi: 10.3390/cancers14092272 (PMC9100082; doi:10.3390/cancers14092272)
Supplement: Supplementary file 1 [file cancers-14-02272-s001.zip]

Archive with 1 entries (1 files):
- cancers-1660914-supplementary.pdf
